# Supplementary material for: Glycemic Control and Metabolic Adaptation in Response to High-Fat versus High-Carbohydrate Diets—Data from a Randomized Cross-Over Study in Healthy Subjects
Source: Nutrients. 2021 Sep 23;13(10):3322. doi: 10.3390/nu13103322 (PMC8538379; doi:10.3390/nu13103322)
Supplement: Supplementary file 1 [file nutrients-13-03322-s001.zip]

Archive with 1 entries (1 files):
- nutrients-1366153-supplementary.pdf
